# Supplementary material for: Dissecting antibody-dependent enhancement modulation by Fc-modified cross-neutralizing human monoclonal antibody
Source: PeerJ. 2025 Nov 19;13:e20329. doi: 10.7717/peerj.20329 (PMC12640126; doi:10.7717/peerj.20329)
Supplement: Supplemental Information 3 [file peerj-13-20329-s003.xlsx]

## Sheet: DV1
Seum dilution	1:4	1:16	1:64	1:256	1:1024	1:4096	1:16384	1:65536	1:262144	1:10(6)	1:4194304	0
A3-1	1	1	32	478	346	333	58	9	3	2	2	2
	1	1	18	594	432	296	54	9	3	3	1	2
	1	2	14	590	377	301	67	5	3	3	4	2
Average	1	1.33333	21.3333	554	385	310	59.6667	7.66667	3	2.66667	2.33333	2
A3-2	1	2	18	692	343	252	68	6	2	4	3	1
	1	1	17	738	438	218	69	7	6	4	3	2
	1	1	8	649	444	240	58	3	4	3	2	3
Average	1	1.33333	14.3333	693	408.333	236.667	65	5.33333	4	3.66667	2.66667	2
Seum dilution	1:4	1:16	1:64	1:256	1:1024	1:4096	1:16384	1:65536	1:262144	1:10(6)	1:4194304	0
A3	1	1.33333	17.8333	623.5	396.667	273.333	62.3333	6.5	3.5	3.16667	2.5	2
	153.86	205.147	2743.84	95931.7	61031.1	42055.1	9590.61	1000.09	538.51	487.223	384.65	307.72
Seum dilution	1:4	1:16	1:64	1:256	1:1024	1:4096	1:16384	1:65536	1:262144	1:10(6)	1:4194304	0
	50	66.6667	891.667	31175	19833.3	13666.7	3116.67	325	175	158.333	125	100

## Sheet: DV2
Seum dilution	1:4	1:16	1:64	1:256	1:1024	1:4096	1:16384	1:65536	1:262144	1:10(6)	1:4194304	0
A3-1	1	1	1	12	87	158	47	13	9	7	2	2
	1	1	1	14	81	144	48	9	14	7	3	2
	1	1	1	16	78	155	31	12	7	8	4	2
Average	1	1	1	14	82	152.333	42	11.3333	10	7.33333	3	2
A3-2	1	1	1	21	49	151	62	9	6	5	3	3
	1	1	1	9	67	153	44	8	9	3	3	4
	1	1	1	9	52	154	55	15	9	5	5	4
Average	1	1	1	13	56	152.667	53.6667	10.6667	8	4.33333	3.66667	3.66667
Seum dilution	1:4	1:16	1:64	1:256	1:1024	1:4096	1:16384	1:65536	1:262144	1:10(6)	1:4194304	0
A3	1	1	1	13.5	69	152.5	47.8333	11	9	5.83333	3.33333	2.83333
	153.86	153.86	153.86	2077.11	10616.3	23463.7	7359.64	1692.46	1384.74	897.517	512.867	435.937
Seum dilution	1:4	1:16	1:64	1:256	1:1024	1:4096	1:16384	1:65536	1:262144	1:10(6)	1:4194304	0
	35.2941	35.2941	35.2941	476.471	2435.29	5382.35	1688.24	388.235	317.647	205.882	117.647	100

## Sheet: DV3
Seum dilution	1:4	1:16	1:64	1:256	1:1024	1:4096	1:16384	1:65536	1:262144	1:10(6)	1:4194304	0
A3-1	1	1	9	316	629	485	220	22	3	3	2	2
	1	1	6	363	679	485	221	28	4	5	3	3
	1	1	7	449	657	542	226	28	4	5	3	2
Average	1	1	7.33333	376	655	504	222.333	26	3.66667	4.33333	2.66667	2.33333
A3-2	1	1	3	388	692	494	228	39	5	3	2	4
	1	1	8	326	686	460	253	35	6	4	2	1
	1	1	8	347	688	498	196	43	7	5	3	4
Average	1	1	6.33333	353.667	688.667	484	225.667	39	6	4	2.33333	3
Seum dilution	1:4	1:16	1:64	1:256	1:1024	1:4096	1:16384	1:65536	1:262144	1:10(6)	1:4194304	0
A3	1	1	6.83333	364.833	671.833	494	224	32.5	4.83333	4.16667	2.5	2.66667
	153.86	153.86	1051.38	56133.3	103368	76006.8	34464.6	5000.45	743.657	641.083	384.65	410.293
Seum dilution	1:4	1:16	1:64	1:256	1:1024	1:4096	1:16384	1:65536	1:262144	1:10(6)	1:4194304	0
	37.5	37.5	256.25	13681.2	25193.7	18525	8400	1218.75	181.25	156.25	93.75	100

## Sheet: DV4
Seum dilution	1:4	1:16	1:64	1:256	1:1024	1:4096	1:16384	1:65536	1:262144	1:10(6)	1:4194304	0
A3-1	1	4	422	401	471	241	92	28	22	6	2	4
	1	6	474	377	528	177	54	29	20	2	6	2
	1	7	500	441	535	285	62	26	12	4	3	3
Average	1	5.66667	465.333	406.333	511.333	234.333	69.3333	27.6667	18	4	3.66667	3
A3-2	1	5	447	668	306	352	95	15	21	8	4	4
	1	4	464	623	364	260	89	16	10	3	4	4
	1	5	421	699	447	249	68	11	12	6	6	4
Average	1	4.66667	444	663.333	372.333	287	84	14	14.3333	5.66667	4.66667	4
Seum dilution	1:4	1:16	1:64	1:256	1:1024	1:4096	1:16384	1:65536	1:262144	1:10(6)	1:4194304	0
A3	1	5.16667	454.667	534.833	441.833	260.667	76.6667	20.8333	16.1667	4.83333	4.16667	3.5
	153.86	794.943	69955	82289.5	67980.5	40106.2	11795.9	3205.42	2487.4	743.657	641.083	538.51
Seum dilution	1:4	1:16	1:64	1:256	1:1024	1:4096	1:16384	1:65536	1:262144	1:10(6)	1:4194304	0
	28.5714	147.619	12990.5	15281	12623.8	7447.62	2190.48	595.238	461.905	138.095	119.048	100
