# Supplementary material for: Dissecting antibody-dependent enhancement modulation by Fc-modified cross-neutralizing human monoclonal antibody
Source: PeerJ. 2025 Nov 19;13:e20329. doi: 10.7717/peerj.20329 (PMC12640126; doi:10.7717/peerj.20329)
Supplement: Supplemental Information 4 [file peerj-13-20329-s004.xlsx]

## Sheet: DENV1
	400	100	25	6.25	1.5625	0.390625	0.0976562	0.0244141	0.00610352	0.00152588	0.00038147	0
19WT	109	395	464	232	169	161	146	41	12	4	1	2
	150	477	548	246	150	142	138	60	9	5	3	1
	121	472	473	298	173	147	121	49	13	3	2	1
19N297	1	1	3	2	2	4	3	2	2	4	2	1
	1	1	3	2	2	2	2	5	2	2	2	2
	1	1	1	2	2	3	3	3	3	2	2	2
19LALA	1	2	3	2	4	5	4	3	3	1	2	2
	1	1	3	2	3	3	3	4	4	6	2	2
	1	2	3	2	1	3	4	2	2	5	4	2
Ab conc	400	100	25	6.25	1.5625	0.390625	0.0976562	0.0244141	0.00610352	0.00152588	0.00038147	0
19WT_1	16770.7	60774.7	71391	35695.5	26002.3	24771.5	22463.6	6308.26	1846.32	615.44	153.86	307.72
	23079	73391.2	84315.3	37849.6	23079	21848.1	21232.7	9231.6	1384.74	769.3	461.58	153.86
	18617.1	72621.9	72775.8	45850.3	26617.8	22617.4	18617.1	7539.14	2000.18	461.58	307.72	153.86
19N297_1	153.86	153.86	461.58	307.72	307.72	615.44	461.58	307.72	307.72	615.44	307.72	153.86
	153.86	153.86	461.58	307.72	307.72	307.72	307.72	769.3	307.72	307.72	307.72	307.72
	153.86	153.86	153.86	307.72	307.72	461.58	461.58	461.58	461.58	307.72	307.72	307.72
19LALA_1	153.86	307.72	461.58	307.72	615.44	769.3	615.44	461.58	461.58	153.86	307.72	307.72
	153.86	153.86	461.58	307.72	461.58	461.58	461.58	615.44	615.44	923.16	307.72	307.72
	153.86	307.72	461.58	307.72	153.86	461.58	615.44	307.72	307.72	769.3	615.44	307.72
Average
19WT	19488.9	68929.3	76160.7	39798.5	25233	23079	20771.1	7693	1743.75	615.44	307.72	205.147
N297	153.86	153.86	359.007	307.72	307.72	461.58	410.293	512.867	359.007	410.293	307.72	256.433
LALA	153.86	256.433	461.58	307.72	410.293	564.153	564.153	461.58	461.58	615.44	410.293	307.72
SD
19WT	2648.1	5774.71	5793.8	4368.71	1543.72	1237.27	1603.89	1198.4	261.512	125.626	125.626	72.5303
N297	9923.94	34344.5	37109.4	19853.7	11658.4	10195.3	9237.01	3870.02	699.457	125.626	72.5303	0
LALA	8703.64	34161.8	34089.2	21469	12402.7	10445.1	8595.07	3305.5	797.833	125.626	0	72.5303
Ab conc	400	100	25	6.25	1.5625	0.390625	0.0976562	0.0244141	0.00610352	0.00152588	0.00038147	0
19WT_1	5450	19750	23200	11600	8450	8050	7300	2050	600	200	100	100
	15000	47700	54800	24600	15000	14200	13800	6000	900	500	200	100
	12100	47200	47300	29800	17300	14700	12100	4900	1300	300	200	100
19N297_1	100	100	300	200	200	400	300	200	200	400	200	100
	50	50	150	100	100	100	100	250	100	100	100	100
	50	50	50	100	100	150	150	150	150	100	100	100
19LALA_1	50	100	150	100	200	250	200	150	150	50	100	100
	50	50	150	100	150	150	150	200	200	300	100	100
	50	100	150	100	50	150	200	100	100	250	200	100
SD
19WT	3997.71	13059.5	13480.9	7654.19	3749.3	3023.89	2752.37	1664.5	286.744	124.722	47.1405	0
N297	23.5702	23.5702	102.74	47.1405	47.1405	131.233	84.9837	40.8248	40.8248	141.421	47.1405	0
LALA	0	23.5702	0	0	62.361	47.1405	23.5702	40.8248	40.8248	108.012	47.1405	0

## Sheet: DENV2
	400	100	25	6.25	1.5625	0.390625	0.0976562	0.0244141	0.00610352	0.00152588	0.00038147	0
19WT	1	1	1	2	25	22	8	5	2	4	3	2
	1	1	1	3	24	28	12	7	3	6	1	2
	1	1	1	2	22	23	10	14	3	3	2	2
19N297	1	1	3	2	2	4	7	1	2	2	2	1
	1	1	3	2	2	2	2	2	2	2	4	2
	1	1	1	2	2	3	3	1	4	3	3	2
19LALA	1	2	3	2	4	5	4	3	9	8	4	2
	1	1	3	2	3	3	3	4	2	4	3	2
	1	2	3	2	1	3	4	5	3	3	8	2
Ab conc	400	100	25	6.25	1.5625	0.390625	0.0976562	0.0244141	0.00610352	0.00152588	0.00038147	0
19WT_1	153.86	153.86	153.86	307.72	3846.5	3384.92	1230.88	769.3	307.72	615.44	461.58	307.72
	153.86	153.86	153.86	461.58	3692.64	4308.08	1846.32	1077.02	461.58	923.16	153.86	307.72
	153.86	153.86	153.86	307.72	3384.92	3538.78	1538.6	2154.04	461.58	461.58	307.72	307.72
19N297_1	153.86	153.86	461.58	307.72	307.72	615.44	1077.02	153.86	307.72	307.72	307.72	153.86
	153.86	153.86	461.58	307.72	307.72	307.72	307.72	307.72	307.72	307.72	615.44	307.72
	153.86	153.86	153.86	307.72	307.72	461.58	461.58	153.86	615.44	461.58	461.58	307.72
19LALA_1	153.86	307.72	461.58	307.72	615.44	769.3	615.44	461.58	1384.74	1230.88	615.44	307.72
	153.86	153.86	461.58	307.72	461.58	461.58	461.58	615.44	307.72	615.44	461.58	307.72
	153.86	307.72	461.58	307.72	153.86	461.58	615.44	769.3	461.58	461.58	1230.88	307.72
Average
19WT	153.86	153.86	153.86	359.007	3641.35	3743.93	1538.6	1333.45	410.293	666.727	307.72	307.72
N297	153.86	153.86	359.007	307.72	307.72	461.58	615.44	205.147	410.293	359.007	461.58	256.433
LALA	153.86	256.433	461.58	307.72	410.293	564.153	564.153	615.44	718.013	769.3	769.3	307.72
SD
19WT	0	0	0	72.5303	191.897	403.832	251.252	593.686	72.5303	191.897	125.626	0
N297	0	0	145.061	72.5303	1528.31	1590.71	316.152	817.375	72.5303	261.512	72.5303	72.5303
LALA	0	0	145.061	0	1450.61	1456.04	507.712	908.802	72.5303	72.5303	145.061	72.5303
Ab conc	400	100	25	6.25	1.5625	0.390625	0.0976562	0.0244141	0.00610352	0.00152588	0.00038147	0
19WT_1	50	50	50	100	1250	1100	400	250	100	200	100	100
	50	50	50	150	1200	1400	600	350	150	300	200	100
	50	50	50	100	1100	1150	500	700	150	150	100	100
19N297_1	100	100	300	200	200	400	700	100	200	200	200	100
	50	50	150	100	100	100	100	100	100	100	200	100
	50	50	50	100	100	150	150	50	200	150	150	100
19LALA_1	50	100	150	100	200	250	200	150	450	400	200	100
	50	50	150	100	150	150	150	200	100	200	150	100
	50	100	150	100	50	150	200	250	150	150	400	100
SD
19WT	0	0	0	23.5702	62.361	131.233	81.6497	192.931	23.5702	62.361	47.1405	0
N297	23.5702	23.5702	102.74	47.1405	47.1405	131.233	271.825	23.5702	47.1405	40.8248	23.5702	0
LALA	0	23.5702	0	0	62.361	47.1405	23.5702	40.8248	154.56	108.012	108.012	0

## Sheet: DENV3
	400	100	25	6.25	1.5625	0.390625	0.0976562	0.0244141	0.00610352	0.00152588	0.00038147	0
19WT	3	15	53	195	415	736	679	156	20	4	3	2
	2	15	53	171	396	777	595	133	24	5	5	3
	1	17	48	167	402	831	607	134	21	6	6	5
19N297	1	1	1	2	3	4	2	4	5	3	6	2
	1	1	1	1	4	3	4	5	3	3	3	2
	1	1	1	1	1	3	2	5	3	5	2	2
19LALA	1	1	1	1	6	6	7	5	4	4	5	4
	1	1	1	4	2	4	6	4	4	5	3	2
	1	1	1	2	2	4	3	6	7	4	3	2
Ab conc	400	100	25	6.25	1.5625	0.390625	0.0976562	0.0244141	0.00610352	0.00152588	0.00038147	0
19WT_1	461.58	2307.9	8154.58	30002.7	63851.9	113241	104471	24002.2	3077.2	615.44	461.58	307.72
	307.72	2307.9	8154.58	26310.1	60928.6	119549	91546.7	20463.4	3692.64	769.3	769.3	461.58
	153.86	2615.62	7385.28	25694.6	61851.7	127858	93393	20617.2	3231.06	923.16	923.16	769.3
19N297_1	153.86	153.86	153.86	307.72	461.58	615.44	307.72	615.44	769.3	461.58	923.16	307.72
	153.86	153.86	153.86	153.86	615.44	461.58	615.44	769.3	461.58	461.58	461.58	307.72
	153.86	153.86	153.86	153.86	153.86	461.58	307.72	769.3	461.58	769.3	307.72	307.72
19LALA_1	153.86	153.86	153.86	153.86	923.16	923.16	1077.02	769.3	615.44	615.44	769.3	615.44
	153.86	153.86	153.86	615.44	307.72	615.44	923.16	615.44	615.44	769.3	461.58	307.72
	153.86	153.86	153.86	307.72	307.72	615.44	461.58	923.16	1077.02	615.44	461.58	307.72
Average
19WT	307.72	2410.47	7898.15	27335.8	62210.7	120216	96470.2	21694.3	3333.63	769.3	718.013	512.867
N297	153.86	153.86	153.86	205.147	410.293	512.867	410.293	718.013	564.153	564.153	564.153	307.72
LALA	153.86	153.86	153.86	359.007	512.867	718.013	820.587	769.3	769.3	666.727	564.153	410.293
SD
19WT	125.626	145.061	362.651	1902.45	1220.15	5985.84	5707.36	1633.14	261.512	125.626	191.897	191.897
N297	72.5303	1095.18	3603.96	12115.2	28724.5	58123.3	43452.2	9392.88	1283.19	191.897	72.5303	191.897
LALA	0	1160.48	3408.92	12003.9	28903.4	60018.9	43808.5	9392.88	1239.4	217.591	217.591	217.591
Ab conc	400	100	25	6.25	1.5625	0.390625	0.0976562	0.0244141	0.00610352	0.00152588	0.00038147	0
19WT_1	150	750	2650	9750	20750	36800	33950	7800	1000	200	100	100
	66.6667	500	1766.67	5700	13200	25900	19833.3	4433.33	800	166.667	166.667	100
	20	340	960	3340	8040	16620	12140	2680	420	120	120	100
19N297_1	50	50	50	100	150	200	100	200	250	150	300	100
	50	50	50	50	200	150	200	250	150	150	150	100
	50	50	50	50	50	150	100	250	150	250	100	100
19LALA_1	25	25	25	25	150	150	175	125	100	100	125	100
	50	50	50	200	100	200	300	200	200	250	150	100
	50	50	50	100	100	200	150	300	350	200	150	100
SD
19WT	53.7713	168.721	690.176	2647.02	5219.33	8247.29	9031.7	2124.54	240.555	32.8107	27.9329	0
N297	0	0	0	23.5702	62.361	23.5702	47.1405	23.5702	47.1405	47.1405	84.9837	0
LALA	11.7851	11.7851	11.7851	71.686	23.5702	23.5702	65.6167	71.686	102.74	62.361	11.7851	0

## Sheet: DENV4
	400	100	25	6.25	1.5625	0.390625	0.0976562	0.0244141	0.00610352	0.00152588	0.00038147	0
19WT	1	3	6	26	31	36	18	28	10	5	4	1
	1	17	12	22	34	46	30	38	25	23	5	2
	1	7	11	29	39	34	34	27	25	16	6	2
19N297	1	2	1	2	3	2	2	2	2	1	2	2
	1	1	1	2	2	3	2	2	1	1	1	3
	1	1	1	1	2	2	2	1	2	1	1	1
19LALA	3	1	3	1	1	2	2	2	1	5	3	4
	1	1	1	2	2	4	6	8	5	3	3	2
	1	1	1	2	2	4	3	2	4	2	2	2
Ab conc	400	100	25	6.25	1.5625	0.390625	0.0976562	0.0244141	0.00610352	0.00152588	0.00038147	0
19WT_1	153.86	461.58	923.16	4000.36	4769.66	5538.96	2769.48	4308.08	1538.6	769.3	615.44	153.86
	153.86	2615.62	1846.32	3384.92	5231.24	7077.56	4615.8	5846.68	3846.5	3538.78	769.3	307.72
	153.86	1077.02	1692.46	4461.94	6000.54	5231.24	5231.24	4154.22	3846.5	2461.76	923.16	307.72
19N297_1	153.86	307.72	153.86	307.72	461.58	307.72	307.72	307.72	307.72	153.86	307.72	307.72
	153.86	153.86	153.86	307.72	307.72	461.58	307.72	307.72	153.86	153.86	153.86	461.58
	153.86	153.86	153.86	153.86	307.72	307.72	307.72	153.86	307.72	153.86	153.86	153.86
19LALA_1	461.58	153.86	461.58	153.86	153.86	307.72	307.72	307.72	153.86	769.3	461.58	615.44
	153.86	153.86	153.86	307.72	307.72	615.44	923.16	1230.88	769.3	461.58	461.58	307.72
	153.86	153.86	153.86	307.72	307.72	615.44	461.58	307.72	615.44	307.72	307.72	307.72
Average
19WT	153.86	1384.74	1487.31	3949.07	5333.81	5949.25	4205.51	4769.66	3077.2	2256.61	769.3	256.433
N297	153.86	205.147	153.86	256.433	359.007	359.007	307.72	256.433	256.433	153.86	205.147	307.72
LALA	256.433	153.86	256.433	256.433	256.433	512.867	564.153	615.44	512.867	512.867	410.293	410.293
SD
19WT	0	905.903	403.832	441.185	507.712	807.663	1046.05	764.154	1087.95	1139.9	125.626	72.5303
N297	0	959.486	764.154	1760.26	2449.98	2857.36	2190.37	2317.57	1668.2	1412.01	261.512	0
LALA	0	403.832	725.303	1958.32	2648.1	2285.57	2320.97	1813.26	1705.62	1087.95	332.376	72.5303
Ab conc	400	100	25	6.25	1.5625	0.390625	0.0976562	0.0244141	0.00610352	0.00152588	0.00038147	0
19WT_1	100	300	600	2600	3100	3600	1800	2800	1000	500	400	100
	50	850	600	1100	1700	2300	1500	1900	1250	1150	250	100
	50	350	550	1450	1950	1700	1700	1350	1250	800	300	100
19N297_1	50	75	50	100	150	100	100	100	100	75	100	100
	33.3333	33.3333	33.3333	50	66.6667	100	120	66.6667	80	75	70	100
	100	100	100	100	200	200	200	100	200	100	100	100
19LALA_1	75	66.67	75	66.67	66.67	100	100	100	66.67	125	75	100
	50	50	50	100	100	200	300	400	250	150	150	100
	50	50	50	100	100	200	140	100	150	150	150	100
SD
19WT	23.5702	248.328	23.5702	640.746	609.645	793.025	124.722	597.681	117.851	265.623	62.361	0
N297	28.3279	27.4986	28.3279	23.5702	54.9972	47.1405	43.2049	15.7135	52.4934	11.7851	14.1421	0
LALA	11.7851	7.85831	11.7851	15.7119	15.7119	47.1405	86.4099	141.421	74.9472	11.7851	35.3553	0
