# Supplementary material for: Dissecting antibody-dependent enhancement modulation by Fc-modified cross-neutralizing human monoclonal antibody
Source: PeerJ. 2025 Nov 19;13:e20329. doi: 10.7717/peerj.20329 (PMC12640126; doi:10.7717/peerj.20329)
Supplement: Supplemental Information 5 [file peerj-13-20329-s005.xlsx]

## Sheet: DV1-Wildtype
	400	100	25	6.25	1.5625	0.390625	0.0976562	0.0244141	0.00610352	0.00152588	0.00038147	0
WT_1	6	12	39	50	20	8	5	5	2	4	3	8
	2	6	49	28	10	8	4	7	3	6	1	3
	2	19	37	41	38	4	4	14	3	3	2	6
WT_2	7	4	11	61	31	4	9	7	6	2	3	4
	10	6	10	47	35	17	3	1	9	5	1	13
	6	7	30	42	30	8	1	4	10	6	1	8
WTwithc_1	2	1	2	3	9	4	9	2	2	1	3	8
	4	2	5	3	9	3	3	1	5	5	4	3
	3	3	7	4	8	3	6	5	9	3	2	5
WTwithc_2	9	5	4	3	11	7	6	4	3	3	3	10
	7	6	2	4	9	3	14	7	4	3	7	5
	3	3	3	4	4	5	5	9	3	7	7	9
Ab conc	400	100	25	6.25	1.5625	0.390625	0.0976562	0.0244141	0.00610352	0.00152588	0.00038147	0
WT_1	923.16	1846.32	6000.54	7693	3077.2	1230.88	769.3	769.3	307.72	615.44	461.58	1230.88
	307.72	923.16	7539.14	4308.08	1538.6	1230.88	615.44	1077.02	461.58	923.16	153.86	461.58
	307.72	2923.34	5692.82	6308.26	5846.68	615.44	615.44	2154.04	461.58	461.58	307.72	923.16
WT_2	1077.02	615.44	1692.46	9385.46	4769.66	615.44	1384.74	1077.02	923.16	307.72	461.58	615.44
	1538.6	923.16	1538.6	7231.42	5385.1	2615.62	461.58	153.86	1384.74	769.3	153.86	2000.18
	923.16	1077.02	4615.8	6462.12	4615.8	1230.88	153.86	615.44	1538.6	923.16	153.86	1230.88
WTc_1	307.72	153.86	307.72	461.58	1384.74	615.44	1384.74	307.72	307.72	153.86	461.58	1230.88
	615.44	307.72	769.3	461.58	1384.74	461.58	461.58	153.86	769.3	769.3	615.44	461.58
	461.58	461.58	1077.02	615.44	1230.88	461.58	923.16	769.3	1384.74	461.58	307.72	769.3
WTc_2	1384.74	769.3	615.44	461.58	1692.46	1077.02	923.16	615.44	461.58	461.58	461.58	1538.6
	1077.02	923.16	307.72	615.44	1384.74	461.58	2154.04	1077.02	615.44	461.58	1077.02	769.3
	461.58	461.58	461.58	615.44	615.44	769.3	769.3	1384.74	461.58	1077.02	1077.02	1384.74
Ab conc	400	100	25	6.25	1.5625	0.390625	0.0976562	0.0244141	0.00610352	0.00152588	0.00038147	0
WT_1	75	150	487.5	625	250	100	62.5	62.5	25	50	37.5	100
	66.6667	200	1633.33	933.333	333.333	266.667	133.333	233.333	100	200	33.3333	100
	33.3333	316.667	616.667	683.333	633.333	66.6667	66.6667	233.333	50	50	33.3333	100
WT_2	175	100	275	1525	775	100	225	175	150	50	75	100
	76.9231	46.1538	76.9231	361.538	269.231	130.769	23.0769	7.69231	69.2308	38.4615	7.69231	100
	75	87.5	375	525	375	100	12.5	50	125	75	12.5	100
WTc_1	25	12.5	25	37.5	112.5	50	112.5	25	25	12.5	37.5	100
	133.333	66.6667	166.667	100	300	100	100	33.3333	166.667	166.667	133.333	100
	60	60	140	80	160	60	120	100	180	60	40	100
WTc_2	90	50	40	30	110	70	60	40	30	30	30	100
	140	120	40	80	180	60	280	140	80	60	140	100
	33.3333	33.3333	33.3333	44.4444	44.4444	55.5556	55.5556	100	33.3333	77.7778	77.7778	100
Ab conc	400	100	25	6.25	1.5625	0.390625	0.0976562	0.0244141	0.00610352	0.00152588	0.00038147	0
WT_1	58.3333	122.222	912.5	747.222	405.556	144.444	87.5	176.389	58.3333	100	34.7222	100
WT_2	108.974	177.884	442.307	803.846	473.077	110.256	86.859	77.5641	114.744	54.4872	31.7308	100
WTc_1	72.7778	106.389	110.556	192.5	190.833	70	110.833	52.7778	123.889	79.7222	70.2778	100
WTc_2	87.7778	114.074	144.444	151.482	111.481	91.8518	131.852	93.3333	47.7778	55.9259	82.5926	100

## Sheet: DV1-LALA
Ab conc	400	100	25	6.25	1.5625	0.390625	0.0976562	0.0244141	0.00610352	0.00152588	0.00038147	0
LALA_1	50	75	50	50	100	100	50	100	150	200	100	100
	100	50	100	100	100	200	200	100	300	400	100	100
	50	50	50	50	50	200	100	150	150	100	150	100
LALA_1	50	50	100	70	75	150	100	100	150	100	100	100
	50	50	100	75	50	100	200	50	50	150	100	100
	33.3333	33.3333	33.3333	66.6667	66.6667	100	100	66.6667	100	100	66.6667	100
LALA_2	33.3333	33.3333	66.6667	33.3333	33.3333	133.333	33.3333	100	66.6667	66.6667	133.333	100
	50	75	100	50	75	100	100	200	100	200	150	100
	50	80	100	50	50	150	150	250	150	150	100	100
LALA_2	20	60	20	20	50	40	60	40	40	40	100	100
	25	75	25	50	50	50	100	25	50	25	75	100
	20	50	20	20	60	20	80	100	40	40	80	100
LALAc_1	33.3333	33.3333	33.3333	40	66.6667	100	33.3333	33.3333	100	100	33.3333	100
	20	20	33.3333	50	20	120	60	50	60	70	80	100
	33.3333	33.3333	33.3333	33.3333	33.3333	70	33.3333	66.6667	33.3333	120	66.6667	100
LALAc_1	50	150	65	70	50	100	50	100	120	50	50	100
	25	25	75	60	50	100	50	60	75	75	50	100
	50	50	65	55	50	100	300	100	100	150	50	100
LALAc_2	33.3333	33.3333	33.3333	33.3333	33.3333	33.3333	100	66.6667	33.3333	66.6667	66.6667	100
	100	100	50	100	100	100	200	300	200	100	200	100
	50	50	100	50	50	50	100	150	50	100	50	100
LALAc_2	100	100	100	100	100	100	100	200	100	100	200	100
	33.3333	33.3333	33.3333	33.3333	33.3333	33.3333	66.6667	66.6667	100	120	100	100
	33.3333	33.3333	33.3333	33.3333	33.3333	33.3333	33.3333	66.6667	33.3333	130	33.3333	100
Ab conc	400	100	25	6.25	1.5625	0.390625	0.0976562	0.0244141	0.00610352	0.00152588	0.00038147	0
LALA1	55.5556	51.3889	72.2222	68.6111	73.6111	141.667	125	94.4444	150	175	102.778	100
LALA2	33.0556	62.2222	55.2778	37.2222	53.0556	82.2222	87.2222	119.167	74.4444	86.9444	106.389	100
LALAc1	35	49.2857	48.3333	48.8095	43.3333	89.0476	89.5238	68.0952	74.5238	90.2381	56.6667	100
LALAc2	58.3333	58.3333	58.3333	58.3333	58.3333	58.3333	100	141.667	86.1111	102.778	108.333	100

## Sheet: DV1-N297Q
Ab conc	400	100	25	6.25	1.5625	0.390625	0.0976562	0.0244141	0.00610352	0.00152588	0.00038147	0
N297_1	33.3333	33.3333	33.3333	66.6667	100	33.3333	33.3333	33.3333	66.6667	66.6667	66.6667	100
	100	100	100	100	200	200	300	150	200	200	300	100
	20	20	20	20	20	20	80	100	80	60	75	100
N297_1	100	100	100	300	100	200	200	200	300	200	250	100
	25	25	25	25	25	50	50	80	100	25	75	100
	50	50	50	50	100	100	100	80	150	200	100	100
N297_2	33.3333	16.6667	33.3333	33.3333	16.6667	16.6667	33.3333	16.6667	33.3333	33.3333	33.3333	100
	33.3333	66.6667	66.6667	33.3333	33.3333	66.6667	100	66.6667	33.3333	100	66.6667	100
	50	50	100	100	100	50	150	200	150	50	50	100
N297_2	50	200	100	250	50	250	100	100	100	100	100	100
	50	100	100	50	100	100	100	100	200	100	150	100
	50	25	50	50	75	50	100	100	125	100	50	100
N297c_1	50	50	150	50	100	50	150	50	250	200	50	100
	100	50	50	100	50	50	100	50	300	100	150	100
	25	25	25	50	25	25	25	25	50	25	25	100
N297c_1	33.3333	33.3333	66.6667	33.3333	166.667	100	33.3333	33.3333	66.6667	33.3333	66.6667	100
	25	25	25	25	25	50	25	75	50	25	25	100
	20	20	20	20	20	20	60	40	40	20	40	100
N297c_2	100	100	100	100	100	100	100	100	100	100	100	100
	100	100	100	100	100	100	100	100	100	100	100	100
	100	100	100	100	100	100	100	100	100	100	100	100
N297c_2	100	100	100	100	100	100	100	100	100	100	100	100
	33.3333	33.3333	33.3333	33.3333	33.3333	33.3333	33.3333	33.3333	33.3333	33.3333	33.3333	100
	33.3333	33.3333	33.3333	33.3333	33.3333	33.3333	33.3333	33.3333	33.3333	33.3333	33.3333	100
Ab conc	400	100	25	6.25	1.5625	0.390625	0.0976562	0.0244141	0.00610352	0.00152588	0.00038147	0
N2971	54.7222	54.7222	54.7222	93.6111	90.8333	100.556	127.222	107.222	149.444	125.278	144.444	100
N2972	44.4444	76.3889	75	86.1111	62.5	88.8889	97.2222	97.2222	106.944	80.5556	75	100
N297c1	42.2222	33.8889	56.1111	46.3889	64.4444	49.1667	65.5556	45.5556	126.111	67.2222	59.4444	100
N297c2	77.7778	77.7778	77.7778	77.7778	77.7778	77.7778	77.7778	77.7778	77.7778	77.7778	77.7778	100

## Sheet: DV2-wildtype
	400	100	25	6.25	1.5625	0.390625	0.0976562	0.0244141	0.00610352	0.00152588	0.00038147	0
WT_1	1	1	1	3	26	21	6	5	3	5	4	1
	1	1	1	4	19	20	7	2	2	2	2	4
	1	1	1	3	22	28	4	1	2	2	2	2
WT_2	1	1	1	2	10	19	5	1	1	1	3	1
	1	1	1	2	12	19	2	4	4	3	3	1
	1	1	1	1	10	21	10	2	3	3	1	2
WTc_1	2	6	4	4	2	2	2	1	1	8	2	6
	1	1	4	5	8	2	1	4	2	4	1	3
	2	2	4	2	2	4	2	4	3	3	2	2
WTc_2	11	6	4	4	6	13	1	4	6	3	7	11
	7	4	4	3	6	6	5	3	16	6	15	20
	4	6	6	3	1	4	1	4	18	2	21	2
Ab conc	400	100	25	6.25	1.5625	0.390625	0.0976562	0.0244141	0.00610352	0.00152588	0.00038147	0
WT_1	153.86	153.86	153.86	461.58	4000.36	3231.06	923.16	769.3	461.58	769.3	615.44	153.86
	153.86	153.86	153.86	615.44	2923.34	3077.2	1077.02	307.72	307.72	307.72	307.72	615.44
	153.86	153.86	153.86	461.58	3384.92	4308.08	615.44	153.86	307.72	307.72	307.72	307.72
WT_2	153.86	153.86	153.86	307.72	1538.6	2923.34	769.3	153.86	153.86	153.86	461.58	153.86
	153.86	153.86	153.86	307.72	1846.32	2923.34	307.72	615.44	615.44	461.58	461.58	153.86
	153.86	153.86	153.86	153.86	1538.6	3231.06	1538.6	307.72	461.58	461.58	153.86	307.72
WTc_1	307.72	923.16	615.44	615.44	307.72	307.72	307.72	153.86	153.86	1230.88	307.72	923.16
	153.86	153.86	615.44	769.3	1230.88	307.72	153.86	615.44	307.72	615.44	153.86	461.58
	307.72	307.72	615.44	307.72	307.72	615.44	307.72	615.44	461.58	461.58	307.72	307.72
WTc_2	1692.46	923.16	615.44	615.44	923.16	2000.18	153.86	615.44	923.16	461.58	1077.02	1692.46
	1077.02	615.44	615.44	461.58	923.16	923.16	769.3	461.58	2461.76	923.16	2307.9	3077.2
	615.44	923.16	923.16	461.58	153.86	615.44	153.86	615.44	2769.48	307.72	3231.06	307.72
Ab conc	400	100	25	6.25	1.5625	0.390625	0.0976562	0.0244141	0.00610352	0.00152588	0.00038147	0
WT_1	100	100	100	300	2600	2100	600	500	300	500	400	100
	25	25	25	100	475	500	175	50	50	50	50	100
	50	50	50	150	1100	1400	200	50	100	100	100	100
WT_2	100	100	100	200	1000	1900	500	100	100	100	300	100
	100	100	100	200	1200	1900	200	400	400	300	300	100
	50	50	50	50	500	1050	500	100	150	150	50	100
WTc_1	33.3333	100	66.6667	66.6667	33.3333	33.3333	33.3333	16.6667	16.6667	133.333	33.3333	100
	33.3333	33.3333	133.333	166.667	266.667	66.6667	33.3333	133.333	66.6667	133.333	33.3333	100
	100	100	200	100	100	200	100	200	150	150	100	100
WTc_2	100	54.5455	36.3636	36.3636	54.5455	118.182	9.09091	36.3636	54.5455	27.2727	63.6364	100
	35	20	20	15	30	30	25	15	80	30	75	100
	200	300	300	150	50	200	50	200	900	100	1050	100
Average
WT1	58.3333	58.3333	58.3333	183.333	1391.67	1333.33	325	200	150	216.667	183.333	100
WT2	83.3333	83.3333	83.3333	150	900	1616.67	400	200	216.667	183.333	216.667	100
WTc1	55.5556	77.7778	133.333	111.111	133.333	100	55.5556	116.667	77.7778	138.889	55.5556	100
WTc2	111.667	124.848	118.788	67.1212	44.8485	116.061	28.0303	83.7879	344.848	52.4242	396.212	100

## Sheet: DV2-LALA
	400	100	25	6.25	1.5625	0.390625	0.0976562	0.0244141	0.00610352	0.00152588	0.00038147	0
LALA_1	1	6	3	4	2	2	2	1	5	8	4	6
	1	1	4	3	3	2	3	4	7	4	5	3
	2	2	3	2	2	4	3	4	4	3	5	2
LALA_2	2	4	4	4	6	8	6	4	6	9	7	11
	2	3	4	3	6	6	5	3	6	7	8	20
	3	4	6	4	4	6	4	4	7	9	6	2
LALAc_1	1	3	4	3	2	2	5	3	3	3	3	2
	1	2	2	2	2	4	1	4	5	5	4	2
	3	2	3	2	2	3	3	4	5	4	4	3
LALAc_2	2	3	2	2	3	7	2	6	5	6	8	2
	1	2	3	2	5	4	4	2	6	7	3	3
	2	6	3	3	4	5	5	3	2	6	4	5
Ab conc	400	100	25	6.25	1.5625	0.390625	0.0976562	0.0244141	0.00610352	0.00152588	0.00038147	0
LALA_1	153.86	923.16	461.58	615.44	307.72	307.72	307.72	153.86	769.3	1230.88	615.44	923.16
	153.86	153.86	615.44	461.58	461.58	307.72	461.58	615.44	1077.02	615.44	769.3	461.58
	307.72	307.72	461.58	307.72	307.72	615.44	461.58	615.44	615.44	461.58	769.3	307.72
LALA_2	307.72	615.44	615.44	615.44	923.16	1230.88	923.16	615.44	923.16	1384.74	1077.02	1692.46
	307.72	461.58	615.44	461.58	923.16	923.16	769.3	461.58	923.16	1077.02	1230.88	3077.2
	461.58	615.44	923.16	615.44	615.44	923.16	615.44	615.44	1077.02	1384.74	923.16	307.72
LALAc_1	153.86	461.58	615.44	461.58	307.72	307.72	769.3	461.58	461.58	461.58	461.58	307.72
	153.86	307.72	307.72	307.72	307.72	615.44	153.86	615.44	769.3	769.3	615.44	307.72
	461.58	307.72	461.58	307.72	307.72	461.58	461.58	615.44	769.3	615.44	615.44	461.58
LALAc_2	307.72	461.58	307.72	307.72	461.58	1077.02	307.72	923.16	769.3	923.16	1230.88	307.72
	153.86	307.72	461.58	307.72	769.3	615.44	615.44	307.72	923.16	1077.02	461.58	461.58
	307.72	923.16	461.58	461.58	615.44	769.3	769.3	461.58	307.72	923.16	615.44	769.3
Ab conc	400	100	25	6.25	1.5625	0.390625	0.0976562	0.0244141	0.00610352	0.00152588	0.00038147	0
LALA_1	16.6667	100	50	66.6667	33.3333	33.3333	33.3333	16.6667	83.3333	133.333	66.6667	100
	33.3333	33.3333	133.333	100	100	66.6667	100	133.333	233.333	133.333	166.667	100
	100	100	150	100	100	200	150	200	200	150	250	100
LALA_2	18.1818	36.3636	36.3636	36.3636	54.5455	72.7273	54.5455	36.3636	54.5455	81.8182	63.6364	100
	10	15	20	15	30	30	25	15	30	35	40	100
	150	200	300	200	200	300	200	200	350	450	300	100
LALAc_1	50	150	200	150	100	100	250	150	150	150	150	100
	50	100	100	100	100	200	50	200	250	250	200	100
	100	66.6667	100	66.6667	66.6667	100	100	133.333	166.667	133.333	133.333	100
LALAc_2	100	150	100	100	150	350	100	300	250	300	400	100
	33.3333	66.6667	100	66.6667	166.667	133.333	133.333	66.6667	200	233.333	100	100
	40	120	60	60	80	100	100	60	40	120	80	100
Average
LALA1	50	77.7778	111.111	88.8889	77.7778	100	94.4444	116.667	172.222	138.889	161.111	100
LALA2	59.3939	83.7879	118.788	83.7879	94.8485	134.242	93.1818	83.7879	144.848	188.939	134.545	100
LALAc1	66.6667	105.556	133.333	105.556	88.8889	133.333	133.333	161.111	188.889	177.778	161.111	100
LALAc2	57.7778	112.222	86.6667	75.5556	132.222	194.444	111.111	142.222	163.333	217.778	193.333	100

## Sheet: DV2-N297Q
	400	100	25	6.25	1.5625	0.390625	0.0976562	0.0244141	0.00610352	0.00152588	0.00038147	0
N297Q_1	1	1	1	2	1	2	2	1	2	2	2	1
	1	1	2	2	2	2	2	4	3	3	3	2
	1	1	2	1	2	1	1	2	1	1	1	3
N297Q_2	1	1	1	1	3	3	2	2	3	2	2	1
	1	1	1	2	1	1	1	4	2	1	4	2
	1	1	1	3	1	1	1	2	4	2	1	2
N297Qc_1	1	1	1	2	1	3	2	4	2	2	1	2
	1	1	1	1	2	1	2	5	2	2	4	2
	1	1	1	3	2	2	1	2	4	5	1	3
N297Qc_2	1	1	3	2	1	1	2	3	3	4	4	2
	1	1	2	2	2	2	3	2	2	1	1	2
	1	1	1	1	3	1	2	2	1	4	2	2
Ab conc	400	100	25	6.25	1.5625	0.390625	0.0976562	0.0244141	0.00610352	0.00152588	0.00038147	0
N297Q_1	153.86	153.86	153.86	307.72	153.86	307.72	307.72	153.86	307.72	307.72	307.72	153.86
	153.86	153.86	307.72	307.72	307.72	307.72	307.72	615.44	461.58	461.58	461.58	307.72
	153.86	153.86	307.72	153.86	307.72	153.86	153.86	307.72	153.86	153.86	153.86	461.58
N297Q_2	153.86	153.86	153.86	153.86	461.58	461.58	307.72	307.72	461.58	307.72	307.72	153.86
	153.86	153.86	153.86	307.72	153.86	153.86	153.86	615.44	307.72	153.86	615.44	307.72
	153.86	153.86	153.86	461.58	153.86	153.86	153.86	307.72	615.44	307.72	153.86	307.72
N297Qc_1	153.86	153.86	153.86	307.72	153.86	461.58	307.72	615.44	307.72	307.72	153.86	307.72
	153.86	153.86	153.86	153.86	307.72	153.86	307.72	769.3	307.72	307.72	615.44	307.72
	153.86	153.86	153.86	461.58	307.72	307.72	153.86	307.72	615.44	769.3	153.86	461.58
N297Qc_2	153.86	153.86	461.58	307.72	153.86	153.86	307.72	461.58	461.58	615.44	615.44	307.72
	153.86	153.86	307.72	307.72	307.72	307.72	461.58	307.72	307.72	153.86	153.86	307.72
	153.86	153.86	153.86	153.86	461.58	153.86	307.72	307.72	153.86	615.44	307.72	307.72
Ab conc	400	100	25	6.25	1.5625	0.390625	0.0976562	0.0244141	0.00610352	0.00152588	0.00038147	0
N297Q_1	100	100	100	200	100	200	200	100	200	200	200	100
	50	50	100	100	100	100	100	200	150	150	150	100
	33.3333	33.3333	66.6667	33.3333	66.6667	33.3333	33.3333	66.6667	33.3333	33.3333	33.3333	100
N297Q_2	100	100	100	100	300	300	200	200	300	200	200	100
	50	50	50	100	50	50	50	200	100	50	200	100
	50	50	50	150	50	50	50	100	200	100	50	100
N297Qc_1	50	50	50	100	50	150	100	200	100	100	50	100
	50	50	50	50	100	50	100	250	100	100	200	100
	33.3333	33.3333	33.3333	100	66.6667	66.6667	33.3333	66.6667	133.333	166.667	33.3333	100
N297Qc_2	50	50	150	100	50	50	100	150	150	200	200	100
	50	50	100	100	100	100	150	100	100	50	50	100
	50	50	50	50	150	50	100	100	50	200	100	100
Average
N297Q1	61.1111	61.1111	88.8889	111.111	88.8889	111.111	111.111	122.222	127.778	127.778	127.778	100
N297Q2	66.6667	66.6667	66.6667	116.667	133.333	133.333	100	166.667	200	116.667	150	100
N297Qc1	44.4444	44.4444	44.4444	83.3333	72.2222	88.8889	77.7778	172.222	111.111	122.222	94.4444	100
N297Qc2	50	50	100	83.3333	100	66.6667	116.667	116.667	100	150	116.667	100

## Sheet: DV3-wildtype
	400	100	25	6.25	1.5625	0.390625	0.0976562	0.0244141	0.00610352	0.00152588	0.00038147	0
WT_1	3	45	259	381	487	123	3	3	1	1	3	2
	5	32	289	350	347	110	8	2	3	4	2	2
	4	26	242	354	430	104	5	2	1	1	2	2
WT_2	6	25	180	422	467	108	5	2	2	2	3	2
	3	18	206	391	501	88	2	2	6	2	1	2
	4	27	232	419	499	120	5	1	4	2	4	2
WTc_1	3	8	49	175	118	20	3	2	3	1	1	1
	4	12	72	197	211	19	2	2	1	3	3	5
	4	11	58	160	173	42	4	1	1	2	1	1
WTc_2	4	9	60	126	184	28	2	2	1	1	2	3
	5	11	71	120	114	22	4	1	2	2	3	1
	2	6	59	183	126	33	3	2	3	3	5	4
Ab conc	400	100	25	6.25	1.5625	0.390625	0.0976562	0.0244141	0.00610352	0.00152588	0.00038147	0
WT_1	461.58	6923.7	39849.7	58620.7	74929.8	18924.8	461.58	461.58	153.86	153.86	461.58	307.72
	769.3	4923.52	44465.5	53851	53389.4	16924.6	1230.88	307.72	461.58	615.44	307.72	307.72
	615.44	4000.36	37234.1	54466.4	66159.8	16001.4	769.3	307.72	153.86	153.86	307.72	307.72
WT_2	923.16	3846.5	27694.8	64928.9	71852.6	16616.9	769.3	307.72	307.72	307.72	461.58	307.72
	461.58	2769.48	31695.2	60159.3	77083.9	13539.7	307.72	307.72	923.16	307.72	153.86	307.72
	615.44	4154.22	35695.5	64467.3	76776.1	18463.2	769.3	153.86	615.44	307.72	615.44	307.72
WTc_1	461.58	1230.88	7539.14	26925.5	18155.5	3077.2	461.58	307.72	461.58	153.86	153.86	153.86
	615.44	1846.32	11077.9	30310.4	32464.5	2923.34	307.72	307.72	153.86	461.58	461.58	769.3
	615.44	1692.46	8923.88	24617.6	26617.8	6462.12	615.44	153.86	153.86	307.72	153.86	153.86
WTc_2	615.44	1384.74	9231.6	19386.4	28310.2	4308.08	307.72	307.72	153.86	153.86	307.72	461.58
	769.3	1692.46	10924.1	18463.2	17540	3384.92	615.44	153.86	307.72	307.72	461.58	153.86
	307.72	923.16	9077.74	28156.4	19386.4	5077.38	461.58	307.72	461.58	461.58	769.3	615.44
Ab conc	400	100	25	6.25	1.5625	0.390625	0.0976562	0.0244141	0.00610352	0.00152588	0.00038147	0
WT_1	150	2250	12950	19050	24350	6150	150	150	50	50	150	100
	250	1600	14450	17500	17350	5500	400	100	150	200	100	100
	200	1300	12100	17700	21500	5200	250	100	50	50	100	100
WT_2	300	1250	9000	21100	23350	5400	250	100	100	100	150	100
	150	900	10300	19550	25050	4400	100	100	300	100	50	100
	200	1350	11600	20950	24950	6000	250	50	200	100	200	100
WTc_1	300	800	4900	17500	11800	2000	300	200	300	100	100	100
	80	240	1440	3940	4220	380	40	40	20	60	60	100
	400	1100	5800	16000	17300	4200	400	100	100	200	100	100
WTc_2	133.333	300	2000	4200	6133.33	933.333	66.6667	66.6667	33.3333	33.3333	66.6667	100
	500	1100	7100	12000	11400	2200	400	100	200	200	300	100
	50	150	1475	4575	3150	825	75	50	75	75	125	100
Average
WT1	200	1716.67	13166.7	18083.3	21066.7	5616.67	266.667	116.667	83.3333	100	116.667	100
WT2	216.667	1166.67	10300	20533.3	24450	5266.67	200	83.3333	200	100	133.333	100
WTc1	260	713.333	4046.67	12480	11106.7	2193.33	246.667	113.333	140	120	86.6667	100
WTc2	227.778	516.667	3525	6925	6894.44	1319.44	180.556	72.2222	102.778	102.778	163.889	100

## Sheet: DV3-LALA
	400	100	25	6.25	1.5625	0.390625	0.0976562	0.0244141	0.00610352	0.00152588	0.00038147	0
LALA_1	3	1	2	3	4	4	6	10	9	9	7	9
	2	2	3	2	2	3	10	9	10	6	8	11
	2	4	2	2	6	4	3	20	5	8	7	11
LALA_2	1	1	1	1	2	3	4	7	8	4	8	4
	1	1	1	2	2	2	4	6	6	3	5	5
	1	1	1	1	1	3	6	5	5	5	4	3
LALAc_1	1	1	1	2	1	2	2	1	3	4	1	3
	1	1	1	1	2	2	3	8	5	3	4	4
	1	1	1	1	1	4	3	2	6	3	5	3
LALAc_2	2	1	3	2	2	4	2	7	7	3	3	5
	2	3	1	3	2	3	4	3	2	6	4	4
	1	2	1	1	1	2	2	7	3	4	3	5
Ab conc	400	100	25	6.25	1.5625	0.390625	0.0976562	0.0244141	0.00610352	0.00152588	0.00038147	0
LALA_1	461.58	153.86	307.72	461.58	615.44	615.44	923.16	1538.6	1384.74	1384.74	1077.02	1384.74
	307.72	307.72	461.58	307.72	307.72	461.58	1538.6	1384.74	1538.6	923.16	1230.88	1692.46
	307.72	615.44	307.72	307.72	923.16	615.44	461.58	3077.2	769.3	1230.88	1077.02	1692.46
LALA_2	153.86	153.86	153.86	153.86	307.72	461.58	615.44	1077.02	1230.88	615.44	1230.88	615.44
	153.86	153.86	153.86	307.72	307.72	307.72	615.44	923.16	923.16	461.58	769.3	769.3
	153.86	153.86	153.86	153.86	153.86	461.58	923.16	769.3	769.3	769.3	615.44	461.58
LALAc_1	153.86	153.86	153.86	307.72	153.86	307.72	307.72	153.86	461.58	615.44	153.86	461.58
	153.86	153.86	153.86	153.86	307.72	307.72	461.58	1230.88	769.3	461.58	615.44	615.44
	153.86	153.86	153.86	153.86	153.86	615.44	461.58	307.72	923.16	461.58	769.3	461.58
LALAc_2	307.72	153.86	461.58	307.72	307.72	615.44	307.72	1077.02	1077.02	461.58	461.58	769.3
	307.72	461.58	153.86	461.58	307.72	461.58	615.44	461.58	307.72	923.16	615.44	615.44
	153.86	307.72	153.86	153.86	153.86	307.72	307.72	1077.02	461.58	615.44	461.58	769.3
Ab conc	400	100	25	6.25	1.5625	0.390625	0.0976562	0.0244141	0.00610352	0.00152588	0.00038147	0
LALA_1	33.3333	11.1111	22.2222	33.3333	44.4444	44.4444	66.6667	111.111	100	100	77.7778	100
	18.1818	18.1818	27.2727	18.1818	18.1818	27.2727	90.9091	81.8182	90.9091	54.5455	72.7273	100
	18.1818	36.3636	18.1818	18.1818	54.5455	36.3636	27.2727	181.818	45.4545	72.7273	63.6364	100
LALA_2	25	25	25	25	50	75	100	175	200	100	200	100
	20	20	20	40	40	40	80	120	120	60	100	100
	33.3333	33.3333	33.3333	33.3333	33.3333	100	200	166.667	166.667	166.667	133.333	100
LALAc_1	33.3333	33.3333	33.3333	66.6667	33.3333	66.6667	66.6667	33.3333	100	133.333	33.3333	100
	25	25	25	25	50	50	75	200	125	75	100	100
	33.3333	33.3333	33.3333	33.3333	33.3333	133.333	100	66.6667	200	100	166.667	100
LALAc_2	40	20	60	40	40	80	40	140	140	60	60	100
	50	75	25	75	50	75	100	75	50	150	100	100
	20	40	20	20	20	40	40	140	60	80	60	100
Average
LALA1	23.2323	21.8855	22.5589	23.2323	39.0572	36.0269	61.6162	124.916	78.7879	75.7576	71.3805	100
LALA2	26.1111	26.1111	26.1111	32.7778	41.1111	71.6667	126.667	153.889	162.222	108.889	144.444	100
LALAc1	30.5556	30.5556	30.5556	41.6667	38.8889	83.3333	80.5556	100	141.667	102.778	100	100
LALAc2	36.6667	45	35	45	36.6667	65	60	118.333	83.3333	96.6667	73.3333	100

## Sheet: DV3-N297Q
	400	100	25	6.25	1.5625	0.390625	0.0976562	0.0244141	0.00610352	0.00152588	0.00038147	0
N297Q_1	2	1	2	2	1	4	4	2	4	4	2	2
	1	1	1	1	1	1	2	3	4	3	3	5
	1	1	1	3	3	1	2	3	4	3	4	2
N297Q_2	2	1	1	3	1	2	2	3	4	2	5	4
	1	1	1	2	2	2	4	2	5	5	2	3
	1	1	1	4	2	4	3	5	3	2	6	2
N297Qc_1	1	1	1	2	3	2	1	2	1	2	2	6
	1	1	1	1	1	2	2	2	2	3	1	1
	1	1	1	1	1	2	2	1	2	1	2	2
N297Qc_2	1	1	1	2	1	2	1	1	2	1	3	1
	1	1	1	2	2	1	2	2	2	2	2	3
	1	1	1	1	1	3	1	3	3	3	2	2
Ab conc	400	100	25	6.25	1.5625	0.390625	0.0976562	0.0244141	0.00610352	0.00152588	0.00038147	0
N297Q_1	307.72	153.86	307.72	307.72	153.86	615.44	615.44	307.72	615.44	615.44	307.72	307.72
	153.86	153.86	153.86	153.86	153.86	153.86	307.72	461.58	615.44	461.58	461.58	769.3
	153.86	153.86	153.86	461.58	461.58	153.86	307.72	461.58	615.44	461.58	615.44	307.72
N297Q_2	307.72	153.86	153.86	461.58	153.86	307.72	307.72	461.58	615.44	307.72	769.3	615.44
	153.86	153.86	153.86	307.72	307.72	307.72	615.44	307.72	769.3	769.3	307.72	461.58
	153.86	153.86	153.86	615.44	307.72	615.44	461.58	769.3	461.58	307.72	923.16	307.72
N297Qc_1	153.86	153.86	153.86	307.72	461.58	307.72	153.86	307.72	153.86	307.72	307.72	923.16
	153.86	153.86	153.86	153.86	153.86	307.72	307.72	307.72	307.72	461.58	153.86	153.86
	153.86	153.86	153.86	153.86	153.86	307.72	307.72	153.86	307.72	153.86	307.72	307.72
N297Qc_2	153.86	153.86	153.86	307.72	153.86	307.72	153.86	153.86	307.72	153.86	461.58	153.86
	153.86	153.86	153.86	307.72	307.72	153.86	307.72	307.72	307.72	307.72	307.72	461.58
	153.86	153.86	153.86	153.86	153.86	461.58	153.86	461.58	461.58	461.58	307.72	307.72
Ab conc	400	100	25	6.25	1.5625	0.390625	0.0976562	0.0244141	0.00610352	0.00152588	0.00038147	0
N297Q_1	100	50	100	100	50	200	200	100	200	200	100	100
	20	20	20	20	20	20	40	60	80	60	60	100
	50	50	50	150	150	50	100	150	200	150	200	100
N297Q_2	50	25	25	75	25	50	50	75	100	50	125	100
	33.3333	33.3333	33.3333	66.6667	66.6667	66.6667	133.333	66.6667	166.667	166.667	66.6667	100
	50	50	50	200	100	200	150	250	150	100	300	100
N297Qc_1	16.6667	16.6667	16.6667	33.3333	50	33.3333	16.6667	33.3333	16.6667	33.3333	33.3333	100
	100	100	100	100	100	200	200	200	200	300	100	100
	50	50	50	50	50	100	100	50	100	50	100	100
N297Qc_2	100	100	100	200	100	200	100	100	200	100	300	100
	33.3333	33.3333	33.3333	66.6667	66.6667	33.3333	66.6667	66.6667	66.6667	66.6667	66.6667	100
	50	50	50	50	50	150	50	150	150	150	100	100
Average
N297Q1	56.6667	40	56.6667	90	73.3333	90	113.333	103.333	160	136.667	120	100
N297Q2	44.4444	36.1111	36.1111	113.889	63.8889	105.556	111.111	130.556	138.889	105.556	163.889	100
N297Qc1	55.5556	55.5556	55.5556	61.1111	66.6667	111.111	105.556	94.4444	105.556	127.778	77.7778	100
N297Qc2	61.1111	61.1111	61.1111	105.556	72.2222	127.778	72.2222	105.556	138.889	105.556	155.556	100

## Sheet: DV4-wildtype
	400	100	25	6.25	1.5625	0.390625	0.0976562	0.0244141	0.00610352	0.00152588	0.00038147	0
WT_1	32	29	245	324	365	151	84	45	10	5	8	3
	14	185	267	313	314	119	67	38	7	23	9	5
	22	232	223	298	321	205	76	42	7	16	7	4
WT_2	6	120	134	260	212	137	44	27	10	4	3	2
	4	212	279	329	276	178	48	36	9	7	8	1
	5	175	139	212	257	193	69	35	8	21	9	7
WTc_1	3	5	10	14	67	33	15	6	7	3	1	3
	5	10	7	25	52	30	17	7	4	4	4	3
	10	6	3	21	27	24	15	8	5	3	2	2
WTc_2	2	3	8	12	32	30	12	3	8	3	1	4
	2	2	5	13	41	41	9	7	8	4	6	2
	1	13	2	13	50	38	5	4	2	4	2	2
Ab conc	400	100	25	6.25	1.5625	0.390625	0.0976562	0.0244141	0.00610352	0.00152588	0.00038147	0
WT_1	4923.52	4461.94	37695.7	49850.6	56158.9	23232.9	12924.2	6923.7	1538.6	769.3	1230.88	461.58
	2154.04	28464.1	41080.6	48158.2	48312	18309.3	10308.6	5846.68	1077.02	3538.78	1384.74	769.3
	3384.92	35695.5	34310.8	45850.3	49389.1	31541.3	11693.4	6462.12	1077.02	2461.76	1077.02	615.44
WT_2	923.16	18463.2	20617.2	40003.6	32618.3	21078.8	6769.84	4154.22	1538.6	615.44	461.58	307.72
	615.44	32618.3	42926.9	50619.9	42465.4	27387.1	7385.28	5538.96	1384.74	1077.02	1230.88	153.86
	769.3	26925.5	21386.5	32618.3	39542	29695	10616.3	5385.1	1230.88	3231.06	1384.74	1077.02
WTc_1	461.58	769.3	1538.6	2154.04	10308.6	5077.38	2307.9	923.16	1077.02	461.58	153.86	461.58
	769.3	1538.6	1077.02	3846.5	8000.72	4615.8	2615.62	1077.02	615.44	615.44	615.44	461.58
	1538.6	923.16	461.58	3231.06	4154.22	3692.64	2307.9	1230.88	769.3	461.58	307.72	307.72
WTc_2	307.72	461.58	1230.88	1846.32	4923.52	4615.8	1846.32	461.58	1230.88	461.58	153.86	615.44
	307.72	307.72	769.3	2000.18	6308.26	6308.26	1384.74	1077.02	1230.88	615.44	923.16	307.72
	153.86	2000.18	307.72	2000.18	7693	5846.68	769.3	615.44	307.72	615.44	307.72	307.72
Ab conc	400	100	25	6.25	1.5625	0.390625	0.0976562	0.0244141	0.00610352	0.00152588	0.00038147	0
WT_1	1066.67	966.667	8166.67	10800	12166.7	5033.33	2800	1500	333.333	166.667	266.667	100
	280	3700	5340	6260	6280	2380	1340	760	140	460	180	100
	550	5800	5575	7450	8025	5125	1900	1050	175	400	175	100
WT_2	300	6000	6700	13000	10600	6850	2200	1350	500	200	150	100
	400	21200	27900	32900	27600	17800	4800	3600	900	700	800	100
	71.4286	2500	1985.71	3028.57	3671.43	2757.14	985.714	500	114.286	300	128.571	100
WTc_1	100	166.667	333.333	466.667	2233.33	1100	500	200	233.333	100	33.3333	100
	166.667	333.333	233.333	833.333	1733.33	1000	566.667	233.333	133.333	133.333	133.333	100
	500	300	150	1050	1350	1200	750	400	250	150	100	100
WTc_2	50	75	200	300	800	750	300	75	200	75	25	100
	100	100	250	650	2050	2050	450	350	400	200	300	100
	50	650	100	650	2500	1900	250	200	100	200	100	100
Average
WT1	632.222	3488.89	6360.56	8170	8823.89	4179.44	2013.33	1103.33	216.111	342.222	207.222	100
WT2	257.143	9900	12195.2	16309.5	13957.1	9135.71	2661.9	1816.67	504.762	400	359.524	100
WTc1	255.556	266.667	238.889	783.333	1772.22	1100	605.556	277.778	205.556	127.778	88.8889	100
WTc2	66.6667	275	183.333	533.333	1783.33	1566.67	333.333	208.333	233.333	158.333	141.667	100

[truncated: 2 more sheets: DV4-LALA, DV4-N297Q]
